# Supplementary material for: Multi-omics integration and machine learning identify a novel gene signature consisting of CCDC141, CHI3L2, RIMKLB, and PDLIM7 in bronchopulmonary dysplasia associated with neutrophil-driven immune dysregulation
Source: Clinics (Sao Paulo). 2026 Jul 14;81:101059. doi: 10.1016/j.clinsp.2026.101059 (PMC13382404; doi:10.1016/j.clinsp.2026.101059)
Supplement: Supplementary file 1 [file mmc1.zip › 3.Supplementary_Table_CV_Summary.csv]

Method	Metric	Value	SD	Valid_Folds
Random Forest	Mean AUC	1	0	5/5
Random Forest	Mean Precision	0.9	0.223606797749979	5/5
Random Forest	Mean Recall	1	0	5/5
Random Forest	Mean F1-Score	0.933333333333333	0.149071198499986	5/5
Random Forest	Mean Accuracy	0.9	0.223606797749979	5/5
Logistic Regression	Mean AUC	1	0	5/5
Logistic Regression	Mean Precision	0.9	0.223606797749979	5/5
Logistic Regression	Mean Recall	1	0	5/5
Logistic Regression	Mean F1-Score	0.933333333333333	0.149071198499986	5/5
Logistic Regression	Mean Accuracy	0.9	0.223606797749979	5/5
