# Supplementary material for: Multi-omics integration and machine learning identify a novel gene signature consisting of CCDC141, CHI3L2, RIMKLB, and PDLIM7 in bronchopulmonary dysplasia associated with neutrophil-driven immune dysregulation
Source: Clinics (Sao Paulo). 2026 Jul 14;81:101059. doi: 10.1016/j.clinsp.2026.101059 (PMC13382404; doi:10.1016/j.clinsp.2026.101059)
Supplement: Supplementary file 2 [file mmc2.zip › 4.Supplementary_Table_Detailed_CV_Results.csv]

Method	Fold	AUC	Precision	Recall	F1_Score	Accuracy
Random Forest	1	1	1	1	1	1
Random Forest	2	1	0.5	1	0.666666666666667	0.5
Random Forest	3	1	1	1	1	1
Random Forest	4	1	1	1	1	1
Random Forest	5	1	1	1	1	1
Logistic Regression	1	1	1	1	1	1
Logistic Regression	2	1	1	1	1	1
Logistic Regression	3	1	1	1	1	1
Logistic Regression	4	1	0.5	1	0.666666666666667	0.5
Logistic Regression	5	1	1	1	1	1
