# Supplementary material for: Multi-omics integration and machine learning identify a novel gene signature consisting of CCDC141, CHI3L2, RIMKLB, and PDLIM7 in bronchopulmonary dysplasia associated with neutrophil-driven immune dysregulation
Source: Clinics (Sao Paulo). 2026 Jul 14;81:101059. doi: 10.1016/j.clinsp.2026.101059 (PMC13382404; doi:10.1016/j.clinsp.2026.101059)
Supplement: Supplementary file 3 [file mmc3.zip › 5.Supplementary_Table_Permutation_Test.csv]

Method	Real_AUC	P_Value	Mean_Permuted_AUC	N_Permutations
Random Forest	1	1	1	500
Logistic Regression	1	0.106	0.669	500
