# Supplementary material for: Multi-omics integration and machine learning identify a novel gene signature consisting of CCDC141, CHI3L2, RIMKLB, and PDLIM7 in bronchopulmonary dysplasia associated with neutrophil-driven immune dysregulation
Source: Clinics (Sao Paulo). 2026 Jul 14;81:101059. doi: 10.1016/j.clinsp.2026.101059 (PMC13382404; doi:10.1016/j.clinsp.2026.101059)
Supplement: Supplementary file 4 [file mmc4.zip]

Archive with 1 entries (1 files):
- 1.Supplementary_Figure_CV_Performance.pdf
